# Supplementary material for: Oral Fluids for the Early Detection of Classical Swine Fever in Commercial Level Pig Pens
Source: Viruses. 2024 Feb 20;16(3):318. doi: 10.3390/v16030318 (PMC10974009; doi:10.3390/v16030318)
Supplement: Supplementary file 1 [file viruses-16-00318-s001.zip]

Archive with 1 entries (1 files):
- viruses-2854649-supplementary.pdf
